# Supplementary material for: Glutamine Supplementation Preserves Glutamatergic Neuronal Activity in the Infralimbic Cortex, Which Delays the Onset of Mild Cognitive Impairment in 3×Tg-AD Female Mice
Source: Nutrients. 2023 Jun 19;15(12):2794. doi: 10.3390/nu15122794 (PMC10303714; doi:10.3390/nu15122794)
Supplement: Supplementary file 1 [file nutrients-15-02794-s001.zip]

Archive with 1 entries (1 files):
- nutrients-2444433-supplementary.pdf
